# Supplementary material for: Disturbance Ecology Meets Bovine Tuberculosis (bTB) Epidemiology: A Before-and-After Study on the Association between Forest Clearfelling and bTB Herd Risk in Cattle Herds
Source: Pathogens. 2022 Jul 19;11(7):807. doi: 10.3390/pathogens11070807 (PMC9321662; doi:10.3390/pathogens11070807)
Supplement: Supplementary file 1 [file pathogens-11-00807-s001.zip]

Archive with 1 entries (1 files):
- pathogens-1764736-supplementary.pdf
